# Supplementary material for: Web-Based Reporting of Post-Vaccination Symptoms for Inactivated COVID-19 Vaccines in Jordan: A Cross-Sectional Study
Source: Vaccines (Basel). 2022 Dec 25;11(1):44. doi: 10.3390/vaccines11010044 (PMC9866303; doi:10.3390/vaccines11010044)
Supplement: Supplementary file 1 [file vaccines-11-00044-s001.zip]

Archive with 1 entries (1 files):
- vaccines-2046597-supplementary.pdf
